# Supplementary material for: Spin-Orbit induced phase-shift in Bi2Se3 Josephson junctions
Source: Nat Commun. 2019 Jan 10;10:126. doi: 10.1038/s41467-018-08022-y (PMC6328588; doi:10.1038/s41467-018-08022-y)
Supplement: Supplementary file 4 — Source Data [file 41467_2018_8022_MOESM4_ESM.csv]

theta	omega_exp	omega_the
0.090566593	1.2409924	1.271378428
0.093649681	1.246298877	1.263761088
0.097853547	1.231205617	1.254148113
0.113155384	1.236329046	1.225189105
0.143608954	1.170097611	1.185917956
0.150625859	1.164644775	1.179120335
0.155048916	1.206981453	1.17515165
0.157529424	1.213370338	1.173023497
0.159671526	1.120516095	1.171238887
0.162323405	1.159220035	1.169094824
0.166107284	1.161227917	1.166154061
0.178588264	1.258323617	1.157337487
0.179019568	1.152968608	1.157054789
0.182196355	1.135319508	1.1550138
0.194293909	1.153938658	1.147852502
0.194357667	1.153929829	1.147817122
0.22151115	1.146881777	1.134600466
0.223346782	1.112027573	1.133822959
0.224717062	1.174118173	1.133250839
0.235468426	1.159147983	1.128993007
0.246079083	1.141231443	1.125155679
0.30458317	1.0948125	1.108798804
0.316363078	1.113575137	1.106237001
0.320184486	1.101808319	1.105446443
0.344869719	1.097797265	1.100761782
0.35241769	1.091575318	1.099460372
0.366611189	1.099961228	1.097158277
0.383403384	1.112956577	1.094654801
0.394901181	1.09862895	1.093063442
0.416056831	1.084559301	1.090365181
0.416828721	1.085580651	1.09027191
0.417155898	1.098096677	1.09023248
0.433024566	1.084277772	1.088391586
0.459775631	1.083880835	1.085575909
0.466729424	1.089625489	1.084896844
0.478151982	1.079895236	1.083824254
0.525761152	1.076583426	1.079855642
